# Supplementary material for: Impact of KMT2A Rearrangement and CSPG4 Expression in Pediatric Acute Myeloid Leukemia
Source: Cancers (Basel). 2021 Sep 26;13(19):4817. doi: 10.3390/cancers13194817 (PMC8508499; doi:10.3390/cancers13194817)
Supplement: Supplementary file 1 [file cancers-13-04817-s001.zip]

Archive with 1 entries (1 files):
- cancers-1401710-supplementary.pdf
